# Supplementary material for: Serine hydroxymethyltransferase as a potential target of antibacterial agents acting synergistically with one-carbon metabolism-related inhibitors
Source: Commun Biol. 2022 Jun 23;5:619. doi: 10.1038/s42003-022-03555-x (PMC9223267; doi:10.1038/s42003-022-03555-x)
Supplement: Supplementary file 4 — Supplementary Data 1 [file 42003_2022_3555_MOESM4_ESM.xlsx]

## Sheet: Sheet1
	(+)-SHIN-1 Conc.		hours
			0	2	4	6	8	10	12	14
	Relative bacterial viability	20 nM	0.0258921	0.0285255	0.0850952	0.222475	0.328734	0.273487	0.284958	0.265115
			0.0269719	0.0284204	0.152485	0.282495	0.234265	0.311023	0.291265	0.258024
			0.029328	0.0343667	0.140068	0.251685	0.279461	0.260063	0.265106	0.251771
		2 nM	0.0243755	0.0261744	0.0852348	0.303033	0.427108	0.405851	0.334962	0.393289
			0.0235562	0.0308362	0.164107	0.33787	0.368996	0.396959	0.321846	0.328278
			0.0200743	0.0329207	0.147482	0.247107	0.410423	0.380141	0.404964	0.345996
		0.2 nM	0.0232962	0.0243623	0.0882257	0.301009	0.381755	0.498309	0.46904	0.444346
			0.0232914	0.0303161	0.139345	0.469532	0.455145	0.487804	0.560114	0.533437
			0.0262285	0.0322479	0.144556	0.343869	0.504778	0.553197	0.366565	0.546926
		0.02 nM	0.024832	0.03006	0.0945167	0.451326	0.563872	0.619789	0.634283	0.560195
			0.024352	0.0312823	0.188051	0.539103	0.616582	0.689561	0.604629	0.700966
			0.0249244	0.0331438	0.195169	0.515201	0.667474	0.683536	0.752694	0.661963
		0.002 nM	0.024288	0.0300372	0.120284	0.516868	0.726278	0.729654	0.748113	0.709225
			0.0193233	0.0330936	0.207164	0.607363	0.516636	0.629575	0.834655	0.752763
			0.0269945	0.0381225	0.249514	0.508844	0.674351	0.867515	0.854196	0.869253
		No drug	0.0275456	0.0396812	0.2471	0.909117	0.92752	1.01542	1.01537	1.03251
			0.0287575	0.0443223	0.332296	0.977026	0.999882	1.00562	1.02057	0.966132
			0.0256679	0.0527629	0.371685	0.97556	0.989897	1.01704	1.03272	1.00136
			Relative bacterial viability
			No drug								2 nM MTX								20 nM MTX
	hours	0	0.0228439	0.0224625	0.0290687	0.0211015	0.0250975	0.0247178	0.032039	0.027239	0.0223337	0.0177002	0.0267838	0.0226565	0.0176078	0.0169976	0.0195026	0.0179938	0.02944	0.0238166	0.0224233	0.0187587	0.0236165	0.0211496	0.0230911	0.0220322
		2	0.0407421	0.031877	0.0397663	0.0316333	0.0381169	0.0298944	0.0423025	0.0358244	0.0300668	0.0319762	0.0401193	0.0350056	0.0256925	0.0273527	0.0294659	0.0278363	0.0428203	0.0389869	0.0309069	0.0338552	0.0300721	0.0290728	0.0332119	0.035102
		4	0.243142	0.194833	0.288288	0.174057	0.195829	0.133154	0.229724	0.17096	0.165188	0.16663	0.245048	0.227	0.0605708	0.0660325	0.0769977	0.0837559	0.0976081	0.084808	0.0633304	0.0815582	0.0583698	0.0591524	0.0919738	0.0765986
		6	0.91677	0.698981	0.878908	0.663287	0.930913	0.77445	0.912798	0.823533	0.801511	0.755194	0.894827	0.894311	0.568704	0.575394	0.566111	0.542482	0.0977932	0.122383	0.0962857	0.0936711	0.112486	0.131825	0.132434	0.124268
		8	0.925353	0.688652	0.929718	0.647139	0.920562	0.688726	0.923992	0.87974	0.648707	0.753499	0.818413	0.763548	0.714443	0.662053	0.667284	0.781241	0.0976569	0.100722	0.110867	0.108158	0.0716051	0.0791968	0.104669	0.106357
		10	0.951566	0.75841	0.982895	0.953088	0.937231	0.831857	0.924702	0.923279					0.705335	0.667315	0.703574	0.6902	0.116605	0.10637	0.0866733	0.100277	0.0867344	0.101193	0.114441	0.0973707
		12	0.97103	0.942283	0.977503	0.965219	0.95742	0.938307	0.970177	0.962681	0.85273	0.921144	0.86301	0.913864	0.786022	0.827981	0.810187	0.867067	0.0905385	0.110685	0.095336	0.101416	0.0917669	0.0971125	0.0967215	0.103476
		14	1.00107	0.993975	1.00663	0.992999	0.991402	0.99351	1.00089	0.989399	0.766423	0.868244	0.853489	0.904388	0.904618	0.913602	0.93083	0.898465	0.101988	0.103145	0.0991938	0.105067	0.0916051	0.0866471	0.0941338	0.0899081
			Relative bacterial viability
			No drug								2 nM TMP								20 nM TMP
	hours	0	0.0228439	0.0224625	0.0290687	0.0211015	0.0250975	0.0247178	0.032039	0.027239	0.0210834	0.0221448	0.0236261	0.0231936	0.0139636	0.0146095	0.0211049	0.022006	0.0289555	0.0221254	0.0177205	0.0190353	0.0211661	0.022183	0.0246238	0.0191961
		2	0.0407421	0.031877	0.0397663	0.0316333	0.0381169	0.0298944	0.0423025	0.0358244	0.0325623	0.0327585	0.0357966	0.0379277	0.028167	0.0275958	0.0315212	0.0298326	0.0387337	0.0305351	0.0346963	0.0321486	0.029834	0.028426	0.0327886	0.0295523
		4	0.243142	0.194833	0.288288	0.174057	0.195829	0.133154	0.229724	0.17096	0.162594	0.132748	0.171977	0.163759	0.0698751	0.0647915	0.0614065	0.0627465	0.0704986	0.0689585	0.0606981	0.0703926	0.0530384	0.0616733	0.0635233	0.0690113
		6	0.91677	0.698981	0.878908	0.663287	0.930913	0.77445	0.912798	0.823533	0.748151	0.776203	0.869639	0.86536	0.475197	0.434817	0.383781	0.457592	0.0903621	0.106352	0.105889	0.112703	0.120886	0.144318	0.152032	0.141709
		8	0.925353	0.688652	0.929718	0.647139	0.920562	0.688726	0.923992	0.87974	0.677786	0.693818	0.738331	0.67541	0.626753	0.659398	0.690531	0.624312	0.127892	0.120272	0.118896	0.108986	0.0952941	0.0969773	0.117812	0.110031
		10	0.951566	0.75841	0.982895	0.953088	0.937231	0.831857	0.924702	0.923279					0.707809	0.721536	0.748744	0.677445	0.112675	0.115916	0.104534	0.0917054	0.0877116	0.0986769	0.112365	0.119661
		12	0.97103	0.942283	0.977503	0.965219	0.95742	0.938307	0.970177	0.962681	0.793143	0.852433	0.843526	0.654308	0.706064	0.729369	0.739613	0.712627	0.0985098	0.0983053	0.110394	0.113123	0.096582	0.108512	0.116709	0.109143
		14	1.00107	0.993975	1.00663	0.992999	0.991402	0.99351	1.00089	0.989399	0.872171	0.786668	0.919515	0.91263	0.803307	0.879646	0.824263	0.885333	0.10749	0.111055	0.106269	0.114835	0.0966676	0.100391	0.108217	0.108061
			Relative bacterial viability
			No drug								4 μM SER								40 μM SER
	hours	0	0.0228439	0.0224625	0.0290687	0.0211015	0.0250975	0.0247178	0.032039	0.027239	0.0164294	0.0170892	0.0250494	0.0213614	0.0213893	0.0165116	0.0254395	0.0218554	0.0677342	0.0701115	0.0492556	0.0518103	0.0627544	0.055997	0.055342	0.078008
		2	0.0407421	0.031877	0.0397663	0.0316333	0.0381169	0.0298944	0.0423025	0.0358244	0.0300807	0.0323615	0.0379253	0.0371433	0.0299262	0.0283821	0.0317043	0.0313731	0.0814208	0.0973364	0.0795469	0.0716381	0.0772531	0.0731126	0.069012	0.0967868
		4	0.243142	0.194833	0.288288	0.174057	0.195829	0.133154	0.229724	0.17096	0.150212	0.144238	0.204774	0.206469	0.065477	0.0591246	0.0750509	0.0667206	0.0895907	0.0936942	0.0759851	0.0836618	0.0793848	0.0819464	0.0868175	0.105732
		6	0.91677	0.698981	0.878908	0.663287	0.930913	0.77445	0.912798	0.823533	0.740816	0.815411	0.869537	0.830673	0.498347	0.474567	0.492575	0.516999	0.089142	0.115501	0.0795973	0.0892718	0.098361	0.0969205	0.0933161	0.119525
		8	0.925353	0.688652	0.929718	0.647139	0.920562	0.688726	0.923992	0.87974	0.739811	0.681657	0.610173	0.630782	0.669584	0.737635	0.693939	0.602381	0.0812608	0.0997787	0.0855476	0.0754532	0.0960996	0.0817563	0.0821742	0.103541
		10	0.951566	0.75841	0.982895	0.953088	0.937231	0.831857	0.924702	0.923279					0.755315	0.650318	0.665912	0.70679	0.0901193	0.105154	0.088655	0.0796532	0.0903454	0.0862865	0.0981582	0.103131
		12	0.97103	0.942283	0.977503	0.965219	0.95742	0.938307	0.970177	0.962681	0.953378	0.953827	0.957149	0.870006	0.897272	0.926201	0.913473	0.934981	0.0966751	0.0993706	0.0852091	0.0804223	0.0896404	0.0805128	0.0853015	0.102078
		14	1.00107	0.993975	1.00663	0.992999	0.991402	0.99351	1.00089	0.989399	0.993859	0.999512	0.993768	0.990473	0.969529	0.97111	0.991528	0.991865	0.0988385	0.0899768	0.0811689	0.087744	0.0898554	0.0806029	0.0898926	0.0953416
			Relative bacterial viability
			No drug								40 μM SHMT-IN-2								80 μM SHMT-IN-2
	hours	0	0.0228439	0.0224625	0.0290687	0.0211015	0.0250975	0.0247178	0.032039	0.027239	0.0186207	0.0173957	0.0204979	0.0193117	0.0264558	0.0234949	0.0296555	0.0310093	0.0201198	0.0226851	0.0279095	0.0255158	0.0234852	0.0230531	0.0398414	0.0324547
		2	0.0407421	0.031877	0.0397663	0.0316333	0.0381169	0.0298944	0.0423025	0.0358244	0.0309261	0.0302015	0.0250501	0.0281352	0.0287741	0.0299808	0.0359973	0.0392145	0.0330465	0.0343095	0.038971	0.0377006	0.0301977	0.037554	0.0430657	0.0360572
		4	0.243142	0.194833	0.288288	0.174057	0.195829	0.133154	0.229724	0.17096	0.104423	0.104239	0.0899455	0.07351	0.0505484	0.0486262	0.0591953	0.0556571	0.0384864	0.0377286	0.0353655	0.0420382	0.0353951	0.0390989	0.0433696	0.0365274
		6	0.91677	0.698981	0.878908	0.663287	0.930913	0.77445	0.912798	0.823533	0.357863	0.345304	0.394092	0.348226	0.39202	0.379749	0.43937	0.43074	0.0446252	0.0459499	0.0532558	0.0533943	0.0437305	0.0407508	0.0446739	0.0411934
		8	0.925353	0.688652	0.929718	0.647139	0.920562	0.688726	0.923992	0.87974	0.494892	0.531688	0.438059	0.399789	0.351935	0.323504	0.482266	0.375378	0.0471108	0.0493516	0.0523315	0.0524013	0.0401795	0.0483846	0.0462135	0.0475741
		10	0.951566	0.75841	0.982895	0.953088	0.937231	0.831857	0.924702	0.923279	0.523715	0.542009	0.469932	0.390015	0.513184	0.448848	0.469052	0.490365					0.0498624	0.0535298	0.0478322	0.0489184
		12	0.97103	0.942283	0.977503	0.965219	0.95742	0.938307	0.970177	0.962681	0.549973	0.548873	0.500101	0.531288	0.557067	0.529445	0.625431	0.548154	0.047844	0.0399579	0.0475062	0.0443555	0.0472634	0.0348097	0.0471632	0.0493995
		14	1.00107	0.993975	1.00663	0.992999	0.991402	0.99351	1.00089	0.989399	0.644617	0.633336	0.57335	0.628785	0.508429	0.557889	0.688331	0.581698	0.0414816	0.0417121	0.0486176	0.0486692	0.0448743	0.0461655	0.051276	0.0535429
