# Supplementary material for: Serine hydroxymethyltransferase as a potential target of antibacterial agents acting synergistically with one-carbon metabolism-related inhibitors
Source: Commun Biol. 2022 Jun 23;5:619. doi: 10.1038/s42003-022-03555-x (PMC9223267; doi:10.1038/s42003-022-03555-x)
Supplement: Supplementary file 5 — Supplementary Data 2 [file 42003_2022_3555_MOESM5_ESM.xlsx]

## Sheet: Sheet1
		Relative mRNA levels of each protein with and without (+)-SHIN-1
		4 hours						10 hours
	SHMT	1.43396	1.21419	1.39474	0.993092	0.952638	1.68179	1.18099	2.37841	1.23114	1.85318	3.24901
	Fhs	0.521233	0.517632	0.426317	0.712025			2.53151	1.04247	1.10957	2.09943
	PurN	0.757858	0.562529	0.779165	1.61328			1.18099	1.33793	2.94854	1.44393
	PurH	0.590496	0.450625	1.33793				1.21419	1.22264	1.25701	3.41054
	FolD	1.04247	0.852635	0.840896	1.79005			2.05623	1.33793	1.87905	1.79005
	MetE	0.702222	0.547147	0.5	0.80107			2.62079	1.95884	1.86607	3.70635
	GcvH	1.26576	1.07923	1.07177	1.24833			2.26577	1.86607	1.90528	2.47942
	TS	0.0620683	0.115824	0.510506	0.297302			0.0230355	0.0236831	0.016176	0.0180733	0.0230355	0.0328036
	DHFR	1.11729	0.80107	0.50698	1.26576			0.183011	0.716978	0.823591	0.45376	0.716978
