# Supplementary material for: Serine hydroxymethyltransferase as a potential target of antibacterial agents acting synergistically with one-carbon metabolism-related inhibitors
Source: Commun Biol. 2022 Jun 23;5:619. doi: 10.1038/s42003-022-03555-x (PMC9223267; doi:10.1038/s42003-022-03555-x)
Supplement: Supplementary file 6 — Supplementary Data 3 [file 42003_2022_3555_MOESM6_ESM.xlsx]

## Sheet: Sheet1
			Relative OD500 intensity
			No Drug										5 μM(+)-SHIN-1					MTX				SER				PMX				SHMT-IN-2
	Concentration of Me-THF	8000								0.983607	0.941558	1.06579			0.649351	0.592105	0.557377
		4000		1.08235	1.02439	1.07812	1.05882	1.05634	1.06579	1.11475	0.974026	0.986842		0.564706	0.38961	0.434211	0.459016	1.02632	1.01408	0.868421	1	0.9375	1.14706	1.08696	1.04348		0.954545	0.904762	0.878049	1.04	1.08	1.01408	1.01408
		2000		0.941176	1.02439	0.9375	0.970588	0.929577	0.947368	0.983607	1.07143	0.986842		0.470588	0.227273	0.513158	0.360656	0.947368	0.971831	0.907895	1	1.03125	1.05882	0.956522	1.04348	0.968421	1.04545	1.19048	0.878049	1	1	1.01408	0.971831
		1000	1	0.988235	0.95122	0.984375	0.970588	1.01408	0.986842	0.983607	1.03896	1.02632	0.212121	0.282353	0.194805	0.473684	0.262295	1.02632	0.887324	0.947368	0.956522	1.17188	1.01471	0.913043	1.04348	0.926316	1.04545	1.09524	0.878049	0.96	0.96	0.971831	0.971831
		500	0.939394	0.988235	0.914634	0.890625	0.926471	1.01408	0.947368	0.918033	0.974026	0.947368	0.0909091	0.282353	0.0649351	0.315789	0.163934	0.947368	0.929577	0.947368	0.913043	1.03125	1.01471	1.04348	0.956522	0.884211	0.863636	0.952381	0.841463	0.88	0.92	0.971831	1.01408
		200	0.818182	0.8	0.878049	0.890625	0.926471	0.971831	1.02632	0.885246	0.941558	0.986842	0.0606061	0.141176	0.0649351	0.236842	0.0983607	0.947368	0.84507	0.789474	1	0.984375	1.05882	0.869565	0.826087	0.757895	0.818182	1.04762	0.804878	0.88	0.92	0.84507	0.84507
		100	0.757576	0.752941	0.841463	0.890625	0.882353	0.887324	0.907895	0.786885	0.941558	0.789474	-0.030303	0.141176	0.0324675	0.276316	0.0655738	0.868421	0.887324	0.75	0.913043	0.890625	0.926471	0.869565	0.782609	0.631579	0.545455	0.857143	0.695122	0.92	0.72	0.887324	0.802817
		50	0.666667	0.611765	0.804878	0.703125	0.882353	0.802817	0.789474	0.754098	0.811688	0.552632	0	0	0.0324675	0.276316	0.0655738	0.789474	0.760563	0.710526	0.826087	0.703125	0.794118	0.695652	0.782609	0.378947	0.409091	0.52381	0.585366	0.88	0.76	0.802817	0.802817
		20	0.454545	0.470588	0.658537	0.515625	0.617647	0.633803	0.671053	0.557377	0.551948	0.394737	0	0.141176	0.0324675	0.157895	0	0.552632	0.549296	0.552632	0.608696	0.5625	0.529412	0.391304	0.478261	0.168421	0.227273	0.380952	0.47561	0.76	0.64	0.676056	0.507042
		10	0.333333	0.188235	0.512195	0.328125	0.529412	0.422535	0.434211	0.360656	0.25974	0.157895	0.030303	0.0941176	0.0324675	0.157895	0.0655738	0.355263	0.380282	0.473684	0.391304	0.375	0.308824	0.347826	0.391304	0.126316	0.0454545	0.142857	0.365854	0.48	0.4	0.464789	0.295775
		5	0.181818	0.0941176	0.365854	0.140625	0.220588	0.295775	0.197368	0.163934	0.227273	0.0789474	0	0	0	0.118421	0.0327869	0.276316	0.169014	0.118421	0.217391	0.140625	0.176471	0.130435	0.217391	0.0421053	0.0909091	0.142857	0.219512	0.36	0.32	0.253521	0.169014
		2.5	0.0606061	0.0470588	0.219512	0.046875	0.0441176	0.169014	0.157895	0.0983607	0.0649351	0.0394737	-0.030303	0.0941176	0.12987	0.118421	0.0655738	0.157895	0.084507	0.0789474	0.0434783	0.09375	0.0441176	0.0434783	0.173913	0.0421053	0	0.047619	0.109756	0.16	0.24	0.126761	0.126761
		1	0.0606061	0	0.109756	0.1875	0	0.126761	0	0.0327869	0.0324675	0.0394737	0	0.0470588	0	0.0394737	0.0655738	0.0789474	0.0422535	0.0394737	0	-0.046875	0	0	0.0869565	0	0	0.047619	0.0365854	0.08	0	0.084507	0
		0	0	0	0	0	0	0	0	0	0	0	0	0	0	0	0	0	0	0	0	0	0	0	0	0	0	0	0	0	0	0	0
