# Supplementary material for: Serine hydroxymethyltransferase as a potential target of antibacterial agents acting synergistically with one-carbon metabolism-related inhibitors
Source: Commun Biol. 2022 Jun 23;5:619. doi: 10.1038/s42003-022-03555-x (PMC9223267; doi:10.1038/s42003-022-03555-x)
Supplement: Supplementary file 7 — Supplementary Data 4 [file 42003_2022_3555_MOESM7_ESM.xlsx]

## Sheet: Sheet1
	D5FdU/D50, 5FdU	D(+)SHIN1/D50, (+)SHIN1		D5FUrd/D50, 5FUrd	D(+)SHIN1/D50,(+)SHIN1		DMTX/D50, MTX	D(+)SHIN1/D50,(+)SHIN1
	0	1		0	1		0	1
	0.000501574	0.22		0.000137346	0.690475		0.00643059	0.104462
	0.00501574	0.15		0.00137346	0.405696		0.0643059	0.0122336
	0.0501574	0.13		0.0137346	0.367038		0.643059	0.00184351
	0.031	0.0445542		0.0528958	0.0445542		0.329876	0.0634723
	0.092	0.00445542		0.0517293	0.00445542		0.168515	0.00634723
	0.15	0.000445542		0.151148	0.000445542		0.250005	0.000634723
	1	0		1	0		1	0
	D5FdU/D50, 5FdU	DMTX/D50, MTX		D5FUrd/D50, 5FUrd	DMTX/D50, MTX
	0	1		0	1
	0.000471496	0.530643		0.000118205	0.424714
	0.00471496	0.492689		0.00118205	0.256647
	0.0471496	0.243474		0.0118205	0.066969
	0.180063	0.0454226		0.0505973	0.0644072
	0.219092	0.00454226		0.263837	0.00644072
	0.225563	0.00454226		0.370506	0.000644072
	1	0		1	0
